# Supplementary material for: The Impact of Luting Agents on the Pulp of Vital Teeth: A Systematic Review
Source: Dent J (Basel). 2026 Jul 15;14(7):442. doi: 10.3390/dj14070442 (PMC13408631; doi:10.3390/dj14070442)
Supplement: Supplementary file 1 [file dentistry-14-00442-s001.zip]

Archive with 1 entries (1 files):
- dentistry-4377665-supplementary.pdf
